# Supplementary material for: A glutamate receptor C-tail recruits CaMKII to suppress retrograde homeostatic signaling
Source: Nat Commun. 2022 Dec 10;13:7656. doi: 10.1038/s41467-022-35417-9 (PMC9741633; doi:10.1038/s41467-022-35417-9)
Supplement: Supplementary file 4 — Source Data [file 41467_2022_35417_MOESM4_ESM.xlsx]

## Sheet: Figure 1
C	wild type
		EPSP (mV)	mEPSP (mV)	QC	mEPSP(%WT)	QC(%WT)
	1	30.18	0.9939	30.37	95.9418	94.537
	2	33.33	1.107	30.11	106.859	93.7276
	3	24.14	0.6766	35.68	65.3127	111.066
	4	45.37	1.1576	39.19	111.744	121.992
	5	24.85	0.944	26.32	91.125	81.93
	6	38.85	1.144	33.96	110.431	105.712
	7	36.16	1.1296	32.01	109.041	99.642
	8	35.26	1.1167	31.58	107.796	98.3035
	9	31.84	1.0406	30.6	100.45	95.2529
	10	32.98	1.0494	31.43	101.299	97.8366
	GluRIIA-/-
		EPSP (mV)	mEPSP (mV)	QC	mEPSP(%WT)	QC(%WT)
	1	26	0.32	81.71	30.8898	254.35
	2	34.56	0.55	62.65	53.0919	195.019
	3	28.85	0.41	71.1	39.5776	221.323
	4	34.66	0.62	55.82	59.849	173.759
	5	31.93	0.45	71.32	43.4388	222.008
	6	32.71	0.51	64.4	49.2307	200.467
	7	34.04	0.52	65.96	50.196	205.323
	8	28.26	0.39	72.45	37.647	225.525
	9	31.37	0.42	74.68	40.5429	232.467
	10	32.55	0.46	71.16	44.4041	221.51
	G14>CaMKIIT287D
		EPSP (mV)	mEPSP (mV)	QC	mEPSP(%G14>CaMKIIT287D)	QC(%G14>CaMKIIT287D)
	1	41.6583	1.23	33.82	122.877	97.4471
	2	31.2786	0.88	35.43	87.9121	102.086
	3	24.2384	0.78	31.13	77.9221	89.6963
	4	43.8273	1.25	34.95	124.875	100.703
	5	34.8725	0.93	37.63	92.9071	108.425
	6	37.5455	1.09	34.6	108.891	99.6946
	7	39.9104	1.15	34.65	114.885	99.8386
	8	27.8897	0.82	33.95	81.9181	97.8217
	9	31.2851	0.89	35.32	88.9111	101.769
	10	35.2684	0.99	35.58	98.9011	102.518
	G14>CaMKIIT287D+GluRIIA-/-
		EPSP (mV)	mEPSP (mV)	QC	mEPSP(%G14>CaMKIIT287D)	QC(%G14>CaMKIIT287D)
	1	15.2917	0.4485	34.1	44.8052	98.2539
	2	14.7463	0.3552	41.52	35.4845	119.633
	3	16.8126	0.4798	35.04	47.9321	100.962
	4	16.7413	0.4721	35.46	47.1628	102.173
	5	17.8699	0.5236	34.13	52.3077	98.3403
	6	16.0651	0.4627	34.72	46.2238	100.04
	7	17.3538	0.4849	35.79	48.4416	103.123
	8	14.7812	0.364	40.61	36.3636	117.011
	9	17.3079	0.4803	36.04	47.982	103.844
	10	15.166	0.3964	38.26	39.6004	110.24
G	wild type	Mean fluorescent intensity normalized to wild type value
		pCaMKII	GluRIIA	GluRIID	CaMKII
	1	89.7446	120.081	99.8391	102.886
	2	126.834	95.425	96.4233	90.091
	3	101.103	66.406	85.5533	104.442
	4	95.4388	88.1501	112.7	96.4729
	5	97.8704	107.824	127.156	84.1404
	6	81.7566	95.5947	82.133	94.585
	7	99.4435	103.605	85.4016	85.5815
	8	107.404	128.082	85.1297	103.44
	9	111.847	113.612	84.3902	103.839
	10	101.66	116.519	103.912	102.764
	11	85.4604	80.5615	132.108	113.828
	12	92.9154	106.519	108.399	107.339
	13	108.523	77.6208	96.8544	110.591
	GluRIIA-/-	Mean fluorescent intensity normalized to wild type value
		pCaMKII	GluRIIA	GluRIID	CaMKII
	1	15.9632	10.4025	81.6552	96.7314
	2	7.3211	10.4143	91.0194	77.6182
	3	9.0816	10.6617	94.6378	102.491
	4	8.2775	10.3642	99.4758	75.1207
	5	14.7915	10.7648	94.9227	91.3902
	6	9.5374	10.6323	83.608	85.116
	7	10.0375	10.1522	77.6166	78.1486
	8	10.104	10.538	81.7707	91.2494
	9	12.428	10.4909	104.277	119.74
	10	10.9933	11.5482	85.8493	106.385
	11	14.6725	10.5969	76.4832	77.208
	12	7.7948	0.1191	93.7818	80.8251
	GluRIIA-RNAi	Mean fluorescent intensity normalized to wild type value
		pCaMKII	GluRIIA	GluRIID	CaMKII
	1	23.8043	19.8503	97.1352	100.331
	2	24.9005	26.9277	97.1772	77.283
	3	14.8769	28.8515	79.6302	111.84
	4	30.4978	32.6602	88.9221	84.6901
	5	25.5225	25.995	82.5668	90.0675
	6	27.0485	26.6392	80.9547	102.633
	7	23.0303	18.7312	108.364	84.801
	8	26.7632	18.4015	74.6751	120.292
	9	14.4436	24.0292	88.547	49.9959
	10	31.8931	19.1801	98.9073	79.4994
	GluRIIA-OE	Mean fluorescent intensity normalized to wild type value
		pCaMKII	GluRIIA	GluRIID	CaMKII
	1	261.169	180.693	92.9987	99.3085
	2	102.55	166.112	82.8706	96.3095
	3	192.78	203.153	113.079	90.0041
	4	245.003	151.728	84.3779	94.8592
	5	155.167	164.357	68.5656	108.092
	6	286.329	208.819	101.82	106.053
	7	194.923	193.245	114.256	92.4312
	8	163.03	244.578	108.367	98.1513
	9	363.235	222.165	123.282	101.811
	10	448.684	228.911	117.601	104.426
	11	139.9	162.678	105.215	107.399
	12	110.477	141.44	102.749	99.9442
	13	74.6117	148.968	79.1644	102.743

## Sheet: Figure 2
F		ΔF/F (sopntaneous GCaMP events)						ΔF/F (normalized to WT value)
		wild type	GluRIIA-/-	GluRIIAQ615R	G14>PV	GluRIIAQ615R+G14>PV		wild type	GluRIIA-/-	GluRIIAQ615R	G14>PV	GluRIIAQ615R+G14>PV
		0.0275	0.0089	0.0137	0.0108	0.0075		137.386	44.4629	68.443	53.955	37.4688
		0.0175	0.0098	0.0132	0.0121	0.0066		87.4271	48.9592	65.945	60.4496	32.9725
		0.0203	0.0111	0.0127	0.0097	0.0074		101.415	55.4538	63.4471	48.4596	36.9692
		0.0166	0.0105	0.0113	0.0103	0.0086		82.9309	52.4563	56.453	51.4571	42.9642
		0.0192	0.0088	0.0149	0.011	0.0086		95.9201	43.9634	74.438	54.9542	42.9642
		0.0215	0.0094	0.0156	0.0105	0.0072		107.41	46.9609	77.9351	52.4563	35.97
		0.0204	0.0102	0.0171	0.0101	0.0091		101.915	50.9575	85.4288	50.458	45.4621
		0.021	0.0108	0.0135	0.011	0.0097		104.913	53.955	67.4438	54.9542	48.4596
		0.02	0.0094	0.0146	0.0082	0.007		99.9167	46.9609	72.9392	40.9659	34.9709
		0.021	0.0117	0.0155	0.0105	0.0057		104.913	58.4513	77.4355	52.4563	28.4763
		0.0144	0.0106	0.01	0.0113	0.0086		71.94	52.9559	49.9584	56.453	42.9642
		0.0208	0.0092		0.0089	0.0068		103.913	45.9617		44.4629	33.9717
G	wild type	Mean fluorescent intensity normalized to wild type value
		GluRIIA	GluRIIB	GluRIID	pCaMKII	CaMKII	DLG
	1	78.7068	105.287	104.583	89.1993	57.0243	126.865
	2	84.4782	87.8021	84.1083	73.9799	112.286	98.0467
	3	91.1152	93.0003	102.696	107.86	138.065	92.5987
	4	114.056	128.537	98.4408	118.977	88.0219	120.039
	5	108.79	103.019	109.602	130.887	84.5114	96.3678
	6	114.561	110.958	109.08	78.4795	85.2794	80.8518
	7	102.658	79.5795	115.423	125.991	107.479	108.966
	8	96.3816	102.641	80.9768	98.0663	64.4817	98.4092
	9	103.235	69.3722	89.7289	126.917	113.69	94.559
	10	104.966	68.8051	84.8711	80.8617	138.904	88.7085
	11	69.4727	115.494	85.674	83.1115	105.835	97.9816
	12	115.283	117.763	120.923	89.464	100.426	100.176
	13	92.9628	94.4509	109.81	79.2736	90.5284	83.6129
	14	100.661	99.6866	117.528	108.389	88.2354	98.6167
	15	111.597	99.0147	99.4167	95.2871	110.939	113.794
	16	110.414	106.411	92.8142	92.5079	106.203	98.1069
	17	106.09	122.276	111.372	124.006	100.688	101.202
	18	94.57	95.9048	82.9511	96.7429	107.401	101.098
	GluRIIA-/-	Mean fluorescent intensity normalized to wild type value
		GluRIIA	GluRIIB	GluRIID	pCaMKII	CaMKII	DLG
	1	6.49277	161.427	100.689	10.1973	84.9925	65.2126
	2	6.7092	142.903	93.7034	11.4707	97.8157	79.7512
	3	8.51275	136.665	111.127	8.53881	109.439	86.2798
	4	7.35848	119.747	100.007	10.889	78.1212	73.2852
	5	4.4728	132.79	106.47	7.13338	111.894	66.6837
	6	9.37845	96.4027	114.781	9.49716	168.134	74.9094
	7	6.20421	138.65	84.3492	8.22209	97.7477	84.2833
	8	6.7092	127.686	104.623	7.79686	138.969	110.576
	9	6.27635	156.04	89.4478	9.29929	86.6859	77.5129
	10	7.64704	157.458	86.6777	10.0551	54.314	78.0823
	11	7.5749	116.723	67.6479	7.95666	96.1679	70.0211
	12	6.92562	134.019	100.448	9.80672	126.556	78.8031
	GluRIIAQ615R	Mean fluorescent intensity normalized to wild type value
		GluRIIA	GluRIIB	GluRIID	pCaMKII	CaMKII	DLG
	1	88.0853	101.317	90.1304	103.345	84.9925	88.5645
	2	108.069	105.57	109.401	128.155	97.8157	109.646
	3	109.944	109.823	88.5245	107.609	109.439	123.105
	4	91.0431	92.0551	89.9296	108.081	78.1212	81.5167
	5	78.9233	111.619	107.594	120.256	111.894	123.813
	6	107.203	93.3783	57.0491	83.4711	168.134	95.5703
	7	74.0898	116.912	97.9189	108.626	97.7477	109.677
	8	91.981	89.1253	85.8346	109.447	138.969	107.473
	9	92.9188	73.0581	122.128	107.597	86.6859	107.011
	10	102.586	116.817	106.39	140.617	54.314	107.344
	11	94.6502	91.299	120.441	122.983	102.589	113.022
	G14>PV	Mean fluorescent intensity normalized to wild type value
		GluRIIA	GluRIIB	GluRIID	pCaMKII	CaMKII	DLG
	1	70.6991	108.973	131	72.2594	71.8903	132.441
	2	83.9011	91.0155	96.8751	101.64	136.601	118.739
	3	103.74	73.9088	81.7396	103.625	177.845	81.2002
	4	117.808	97.3478	115.624	85.3614	101.442	107.697
	5	110.81	110.863	138.227	152.459	93.5684	116.69
	6	93.6402	76.7441	94.5465	96.3459	136.095	80.3262
	7	103.74	98.86	101.131	142.931	70.6599	128.027
	8	80.3661	84.3051	81.9805	110.507	145.46	128.591
	9	78.2018	110.391	109.682	167.547	64.4081	109.382
	10	120.333	100.561	104.102	115.8	116.211	115.108
	11	92.9188	85.1557	119.157	163.841	140.989	132.571
	GluRIIAQ615R>G14>PV	Mean fluorescent intensity normalized to wild type value
		GluRIIA	GluRIIB	GluRIID	pCaMKII	CaMKII	DLG
	1	105.399	101.79	87.039	64.8271	99.4959	97.7315
	2	103.524	94.2289	93.1414	125.248	80.5951	87.3029
	3	96.3095	61.3386	131	111.779	107.234	135.976
	4	103.668	97.1588	103.138	80.9092	98.8583	73.7236
	5	71.9255	94.5125	98.481	120.598	136.446	102.683
	6	92.0531	96.0247	120.522	123.659	81.5653	92.1502
	7	91.9088	82.0368	104.704	63.6172	75.3546	130.686
	8	118.168	106.61	83.1046	120.354	110.641	114.042
	9	77.4083	99.9942	96.1926	91.0372	129.18	98.1799
	10	118.385	70.1283	100.408	103.907	114.735	97.3784
	11	79.284	77.2167	97.3568	114.516	96.43	83.4253
	12	99.2673	113.793	81.5389	101.316	103.858	110.871

## Sheet: Figure 3
A	wild type
		EPSP (mV)	mEPSP (mV)
	1	35.48	1.39
	2	32.6	0.9
	3	28.73	0.96
	4	34.91	0.74
	5	35.19	1.24
	6	27	1.14
	7	30.5	0.75
	8	29.84	1.16
	OK319>BonT-C
		EPSP (mV)	mEPSP (mV)
	1	0.3	0.17
	2	2.01	0.12
	3	2.38	0.07
	4	2.57	0.05
	5	1.47	0
	6	0.86	0
	7	0.74	0
	8	1.11	0
B		ΔF/F (sopntaneous GCaMP events)			ΔF/F (normalized to WT value)
		wild type	OK319>BoNY-C		wild type	OK319>BoNY-C
		0.0322	0.001511		90.9926	4.26987
		0.0374	0.001317		105.687	3.72165
		0.0332	0.001614		93.8184	4.56093
		0.0338	0.001315		95.514	3.716
		0.038	0.001215		107.383	3.43342
		0.0362	0.001114		102.296	3.148
		0.0337	0.001125		95.2314	3.17909
		0.0386	0.00111		109.078	3.1367
D	wild type	Mean fluorescent intensity normalized to wild type value
		pCaMKII	GluRIIA	CaMKII
	1	102.286	100.942	90.4892
	2	97.2552	106.159	111.098
	3	111.029	93.3778	76.6344
	4	100.429	90.4217	125.386
	5	121.449	121.895	107.115
	6	93.8417	77.8148	71.2657
	7	91.5061	74.0762	81.0507
	8	107.136	106.072	109.713
	9	106.717	100.768	106.682
	10	100.13	131.285	93.8664
	11	81.7447	101.029	107.288
	12	86.4757	96.16	119.411
	OK319>BoNT-C	Mean fluorescent intensity normalized to wild type value
		GluRIIA	GluRIIB	GluRIID
	1	93.0033	104.594	78.1931
	2	98.6925	109.723	91.182
	3	106.837	122.33	92.4809
	4	101.268	124.938	87.1121
	5	101.807	117.287	107.461
	6	85.6373	90.2478	98.629
	7	85.9966	121.374	91.7881
	8	95.6383	107.202	92.2211
	9	95.8179	81.7273	95.9446
	10	88.4519	115.462	109.193
	11	90.2485	89.2914	147.814
	12	87.4339	93.8994	102.785
	OK319>BoNT-C+GluRIIA-/-	Mean fluorescent intensity normalized to wild type value
		GluRIIA	GluRIIB	GluRIID
	1	7.72532	7.65107	108.674
	2	7.42589	9.56383	86.4194
	3	6.9468	8.08578	103.825
	4	7.366	8.69439	141.406
	5	5.92874	10.6941	118.026
	6	6.64737	10.5202	93.52
	7	7.48578	7.1294	96.9837
	8	6.70726	10.4333	84.4278
	9	8.50384	8.25967	80.8775
	10	7.366	7.04246	97.2435

## Sheet: Figure 4
B-E	wild type
		EPSP (mV)	mEPSP (mV)	QC	mEPSP(%WT)	QC(%WT)
	1	31.363	0.9904	31.67	97.2538	100.534
	2	28.498	0.8121	35.09	79.7453	111.391
	3	33.942	0.6706	50.61	65.8505	160.658
	4	30.236	1.1692	25.86	114.811	82.0909
	5	38.053	0.9115	41.75	89.5061	132.533
	6	30.679	1.195	25.67	117.345	81.4878
	7	31.888	1.1531	27.65	113.23	87.7731
	8	25.67	1.018	25.22	99.964	80.0593
	9	28.5797	0.9693	29.48	95.1818	93.5824
	10	33.0414	1.003	32.94	98.491	104.566
	11	29.0385	1.0846	26.77	106.504	84.9796
	12	31.4788	1.2436	25.31	122.117	80.345
	GluRIIA-/-
		EPSP (mV)	mEPSP (mV)	QC	mEPSP(%WT)	QC(%WT)
	1	30.7609	0.55	55.63	54.0081	176.594
	2	28.3756	0.55	51.66	54.0081	163.991
	3	26.6147	0.36	74.83	35.3507	237.543
	4	25.8014	0.42	61.11	41.2425	193.99
	5	28.1595	0.43	65.63	42.2245	208.338
	6	23.3468	0.31	76.49	30.4409	242.813
	7	24.6425	0.38	65.6	37.3147	208.243
	8	29.3358	0.51	57.27	50.0802	181.8
	9	33.9001	0.37	92.42	36.3327	293.381
	10	35.5859	0.46	77.94	45.1704	247.415
	11	29.8076	0.54	55.07	53.0261	174.816
	12	34.1109	0.33	102.4	32.4048	325.062
	GluRIIAQ615R
		EPSP (mV)	mEPSP (mV)	QC	mEPSP(%WT)	QC(%WT)
	1	34.3358	1.07	31.97	105.07	101.487
	2	26.1865	0.92	28.54	90.3407	90.5984
	3	34.8393	1.04	33.44	102.124	106.153
	4	30.544	0.88	34.72	86.4129	110.216
	5	37.0531	0.96	38.77	94.2686	123.073
	6	27.905	0.91	30.76	89.3588	97.6456
	7	35.8735	0.94	38.27	92.3047	121.486
	8	30.7521	0.87	35.28	85.4309	111.994
	9	31.368	0.945	33.19	92.7957	105.36
	10	35.3607	1.0018	35.3	98.3732	112.058
	11	33.8373	1.1055	30.61	108.556	97.1695
	12	37.5631	1.17	32.11	114.89	101.931
	G14>PV
		EPSP (mV)	mEPSP (mV)	QC	mEPSP(%WT)	QC(%WT)
	1	26.93	1.12	24.14	109.98	76.6309
	2	33.15	1.03	32.21	101.142	102.249
	3	34.37	1.16	29.69	113.908	94.249
	4	32.6	0.91	35.68	89.3588	113.264
	5	26.95	1.34	20.05	131.583	63.6474
	6	23.09	0.82	28.11	80.5211	89.2334
	7	33.41	1.18	28.28	115.872	89.773
	8	16.22	0.79	20.46	77.5752	64.9489
	9	20.88	0.78	26.69	76.5932	84.7257
	10	21.42	1.11	19.37	108.998	61.4888
	11	26.02	0.84	30.95	82.485	98.2488
	12	25.08	1.16	21.69	113.908	68.8535
	GluRIIAQ615R+G14>PV
		EPSP (mV)	mEPSP (mV)	QC	mEPSP(%WT)	QC(%WT)
	1	28.72	0.96	30	94.2686	95.2331
	2	32.3806	0.76	42.51	74.6293	134.945
	3	30.0021	1.01	29.75	99.1784	94.4394
	4	26.6361	0.88	30.29	86.4129	96.1536
	5	30.1931	1.47	20.59	144.349	65.3616
	6	35.9075	0.93	38.57	91.3227	122.438
	7	34.8614	0.81	42.89	79.5391	136.152
	8	38.5269	0.93	41.27	91.3227	131.009
	9	36.601	0.92	39.88	90.3407	126.596
	10	31.1815	0.954	32.69	93.6794	103.772
	11	33.3606	1.0003	33.35	98.2259	105.867
	12	26.7997	1.0973	24.42	107.751	77.5197
	13	30.62	0.8658	35.37	85.0185	112.28

## Sheet: Figure 5
E	wild type	Mean fluorescent intensity normalized to wild type value
		GluRIIA	GluRIIAtail	GluRIIC	pCaMKII	CaMKII	DLG
	1	87.1862	77.5748	82.0882	84.3204	68.0728	104.051
	2	105.823	107.012	121.004	95.523	84.3695	117.892
	3	93.9401	82.9634	115.918	93.957	129.208	78.634
	4	82.6867	102.081	125.356	116.001	126.219	71.1624
	5	115.132	113.022	101.618	100.823	108.999	124.259
	6	101.201	110.113	80.5632	81.4294	93.4238	128.579
	7	109.055	91.6168	112.872	101.907	88.5284	74.789
	8	113.483	101.888	96.0165	119.855	106.766	72.0134
	9	106.833	98.4818	64.268	101.064	85.567	102.561
	10	128.529	103.659	86.9072	114.435	95.3284	119.257
	11	84.2136	105.053	102.176	97.2094	96.678	102.702
	12	71.9178	106.535	111.214	93.4752	116.839	104.1
	GluRIIA-/-	Mean fluorescent intensity normalized to wild type value
		GluRIIA	GluRIIAtail	GluRIIC	pCaMKII	CaMKII	DLG
	1	8.96093	4.43223	84.4969	9.99799	91.8534	59.7368
	2	9.19985	5.1811	79.5955	10.2389	79.1332	64.2088
	3	9.30574	2.15098	84.5571	10.4798	86.9297	84.6651
	4	8.81461	4.13489	92.3689	9.63662	110.641	70.3319
	5	12.1265	3.90577	115.552	11.2026	132.886	78.2962
	6	9.90859	4.50123	140.789	9.15479	130.023	82.4585
	7	8.911	2.01636	75.3222	7.34792	130.339	96.7287
	8	7.91156	3.5596	144.665	7.82975	95.925	59.6775
	9	8.83862	3.44406	99.2292	10.4798	127.749	45.8291
	10	8.40195	3.67091	81.953	10.1185	79.391	60.2705
	11	9.29683	3.61973	93.4037	10.3594	96.8792	73.4079
	GluRIIAΔC20	Mean fluorescent intensity normalized to wild type value
		GluRIIA	GluRIIAtail	GluRIIC	pCaMKII	CaMKII	DLG
	1	104	8.22524	134.758	10.8857	97.0856	99.2757
	2	78.0197	5.10424	126.561	8.29164	134.613	136.983
	3	113.156	6.95009	87.054	9.77154	93.7322	126.519
	4	109.238	5.71214	74.9199	10.018	65.5512	82.1673
	5	116.859	8.44225	92.5042	9.01828	57.5413	78.5605
	6	120.727	9.12649	103.928	12.2376	82.2813	113.163
	7	77.6672	7.21099	106.436	11.2862	93.1207	111.582
	8	107.98	10.1884	92.8451	10.8965	105.064	106.352
	9	100.939	9.81372	96.6787	9.19665	95.2949	128.979
	10	98.5474	8.14861	83.9984	13.7768	120.796	80.1352
	11	102.316	8.68363	86.9412	9.16306	99.7328	111.854
	GluRIIAΔC6	Mean fluorescent intensity normalized to wild type value
		GluRIIA	GluRIIAtail	GluRIIC	pCaMKII	CaMKII	DLG
	1	93.4947	9.40326	132.487	11.8296	109.177	123.334
	2	91.3674	11.5828	76.6953	9.37267	110.088	76.7359
	3	115.22	8.13734	120.923	13.1222	115.132	57.3175
	4	97.24	10.8527	102.849	10.3272	79.8466	57.6831
	5	116.102	9.71076	106.377	10.9595	141.674	115.612
	6	88.422	9.12005	87.1331	11.0986	87.5174	76.8024
	7	93.2411	8.72267	148.639	12.6105	74.2969	148.23
	8	110.98	9.86205	105.82	12.3547	82.7121	152.19
	9	91.4213	9.77708	111.186	15.0926	85.3718	86.5924
	10	109.434	8.22697	54.8759	10.5038	100.713	112.527
	11	103.534	9.74933	93.5036	10.0915	113.922	105.191
	12	111.583	9.73076	91.9219	11.4516	101.777	116.472
	GluRIIAQRΔC19	Mean fluorescent intensity normalized to wild type value
		GluRIIA	GluRIIAtail	GluRIIC	pCaMKII	CaMKII	DLG
	1	111.459	8.36319	90.6491	10.9078	97.472	92.1108
	2	103.058	9.47695	111.163	17.6904	84.9226	128.937
	3	94.8403	8.03384	78.8047	13.6347	92.6858	120.405
	4	100.517	12.987	105.78	14.1796	85.7452	95.8068
	5	114	12.2291	82.6444	9.07008	99.1854	73.5243
	6	112.349	4.03526	106.168	9.58233	107.078	115.104
	7	110.692	11.3514	100.716	13.3614	114.379	84.9998
	8	89.2247	7.2637	99.9881	18.2139	110.523	114.544
	9	124.066	12.5211	102.177	8.42724	103.78	78.1847
	10	88.9488	17.3235	113.007	13.497	104.648	119.765
	11	116.177	8.69462	88.9839	10.2413	101.054	91.2124
	12	94.5817	9.15218	84.1005	13.3592	107.276	108.407

## Sheet: Figure 6
B-E	wild type
		EPSP (mV)	mEPSP (mV)	QC	mEPSP(%WT)	QC(%WT)
	1	28.5993	1.2228	23.3884	126.435	72.5101
	2	33.8441	1.27673	26.5084	132.011	82.1831
	3	28.8679	0.71854	40.1757	74.2957	124.555
	4	26.9357	1.20814	22.2952	124.919	69.121
	5	32.2078	0.988643	32.5778	102.224	101
	6	33.0052	0.716474	46.0662	74.0821	142.817
	7	26.4607	0.747944	35.378	77.336	109.681
	8	24.401	0.771043	31.6467	79.7244	98.1131
	9	27.3735	0.726698	37.6683	75.1392	116.782
	10	33.4351	1.06569	31.3743	110.19	97.2684
	11	33.1592	1.1958	27.7298	123.643	85.9695
	GluRIIA-/-
		EPSP (mV)	mEPSP (mV)	QC	mEPSP(%WT)	QC(%WT)
	1	27.6241	0.487414	56.6748	50.3977	175.707
	2	31.1948	0.570658	54.6646	59.005	169.475
	3	26.1211	0.494875	52.7832	51.1692	163.642
	4	26.9222	0.581243	46.3184	60.0994	143.599
	5	26.7312	0.442757	60.3745	45.7802	187.177
	6	25.7168	0.535698	48.0061	55.3902	148.831
	7	24.3432	0.549477	44.3026	56.8149	137.35
	8	24.4686	0.338971	72.1847	35.049	223.792
	9	31.5016	0.430776	73.1277	44.5414	226.715
	10	25.787	0.320673	80.4153	33.1569	249.309
	GluRIIAΔC20
		EPSP (mV)	mEPSP (mV)	QC	mEPSP(%WT)	QC(%WT)
	1	26.1	1.12	23.3	115.806	72.2361
	2	30.92	1.16	26.66	119.942	82.653
	3	25.17	1.15	21.89	118.908	67.8647
	4	30.01	1.03	29.14	106.5	90.3416
	5	31.65	0.94	33.67	97.1943	104.386
	6	30.33	0.84	36.11	86.8544	111.95
	7	29.32	1.47	19.95	151.995	61.8502
	8	32.01	1.09	29.37	112.704	91.0547
	9	31.96	1.24	25.77	128.214	79.8937
	10	33.52	0.85	39.35	87.8884	121.995
	11	29.98	0.82	36.41	84.7865	112.881
	12	28.53	1.06	26.91	109.602	83.428
	13	34.99	0.82	42.9	84.7865	133.001
	GluRIIAΔC6
		EPSP (mV)	mEPSP (mV)	QC	mEPSP(%WT)	QC(%WT)
	1	34.583	1.2893	26.824	133.311	83.1614
	2	29.191	1.1641	25.076	120.366	77.7422
	3	33.797	1.2576	26.875	130.034	83.3195
	4	36.119	0.9885	36.54	102.209	113.284
	5	34.253	1.2802	26.756	132.37	82.9506
	6	37.562	0.9278	40.484	95.9328	125.511
	7	29.429	0.9313	31.599	96.2947	97.9652
	8	33.278	1.2001	27.729	124.088	85.9672
	9	31.359	0.8733	35.908	90.2976	111.324
	10	29.931	1.1485	26.06	118.753	80.7928
	11	30.051	1.1462	26.219	118.515	81.2858
	12	30.655	1.0774	28.453	111.401	88.2117
	13	30.971	1.0385	29.823	107.379	92.4591
	14	28.944	1.0755	26.912	111.205	83.4342
	GluRIIAQRΔC19
		EPSP (mV)	mEPSP (mV)	QC	mEPSP(%WT)	QC(%WT)
	1	41.05	1.12	36.81	115.806	114.121
	2	24.62	0.68	36.14	70.3107	112.043
	3	41.36	1.03	40.22	106.5	124.693
	4	36.47	0.85	42.68	87.8884	132.319
	5	29.77	1.09	27.37	112.704	84.8542
	6	33.68	0.92	36.56	95.1263	113.346
	7	40.76	0.83	48.88	85.8205	151.541
	8	33.83	0.76	44.28	78.5826	137.28
	9	30.68	1.28	23.99	132.35	74.3753
	10	22.56	1.46	15.42	150.961	47.806
	11	28.01	0.98	28.53	101.33	88.4505

## Sheet: Figure 7
E	wild type	Mean fluorescent intensity normalized to wild type value
		GluRIIA	GluRIIAtail	GluRIIB	pCaMKII	CaMKII	DLG
	1	99.1463	77.769	111.851	84.1285	77.248	53.2007
	2	101.391	94.5963	92.8334	127.578	97.84	94.6008
	3	92.293	110.034	88.7824	68.5931	91.1296	107.398
	4	99.3567	98.8013	89.7027	70.8124	121.869	109.573
	5	113.821	109.017	108.432	90.6993	100.445	106.674
	6	96.7948	87.4697	88.1183	106.302	101.385	98.6023
	7	104.024	117.671	108.195	89.3928	105.577	158.719
	8	92.4177	103.277	104.783	141.969	85.6993	99.8479
	9	99.8953	99.4361	99.9169	134.866	75.8654	99.3814
	10	93.8018	97.3139	115.32	69.1351	113.049	84.8562
	11	107.113	103.715	85.1735	95.597	119.132	109.908
	12	92.0129	93.813	110.402	120.001	111.589	88.2324
	13	107.932	107.086	96.49	100.926	99.1711	89.0056
	GluRIIA-/-	Mean fluorescent intensity normalized to wild type value
		GluRIIA	GluRIIAtail	GluRIIB	pCaMKII	CaMKII	DLG
	1	9.44039	10.1123	147.42	8.73778	104.892	87.0363
	2	8.26805	6.74155	126.447	11.6184	91.4135	72.9166
	3	8.82337	11.4736	149.927	9.40992	91.4135	72.8113
	4	9.07017	14.3258	133.438	11.5224	124.54	67.8588
	5	11.1063	11.0198	147.572	8.3537	97.943	88.7223
	6	9.56379	12.5108	102.434	7.68157	98.0029	84.8235
	7	11.5382	8.62141	113.148	7.77759	73.5022	75.867
	8	8.32975	11.6681	127.663	9.89002	81.7091	55.3197
	9	6.23189	9.72339	153.271	6.52933	94.5285	77.7637
	10	9.50209	12.8997	137.389	13.3467	103.874	87.0363
	11	10.3659	8.23247	153.803	10.6582	101.837	47.3115
	G14>GluRIIB	Mean fluorescent intensity normalized to wild type value
		GluRIIA	GluRIIAtail	GluRIIB	pCaMKII	CaMKII	DLG
	1	12.5476	11.9227	113.454	9.83163	113.378	58.7975
	2	12.7252	19.4682	106.733	9.89919	113.694	70.607
	3	14.5447	13.7218	111.135	8.33397	121.356	76.5341
	4	9.69818	9.42242	114.579	6.07535	99.3244	92.2636
	5	14.2185	5.89485	111.047	6.45371	111.563	65.3505
	6	8.91419	14.5513	94.6845	7.62582	151.589	90.1334
	7	13.9164	6.29955	112.432	8.27877	55.4265	73.0996
	8	10.8714	16.8727	82.3104	10.5957	88.1379	84.7094
	9	11.0377	7.99496	102.168	6.33327	128.932	81.2028
	10	11.2497	11.5373	103.901	8.74354	122.468	79.737
	G14>GluRIIBIIAtail	Mean fluorescent intensity normalized to wild type value
		GluRIIA	GluRIIAtail	GluRIIB	pCaMKII	CaMKII	DLG
	1	4.07606	83.358	111.807	106.932	110.277	67.6524
	2	2.29936	96.8865	121.899	125.454	100.853	80.4083
	3	7.68959	92.8247	93.6822	94.4409	134.646	93.5616
	4	10.4791	92.5226	105.816	113.365	77.351	98.3259
	5	7.948	118.938	99.1816	122.415	94.4788	92.6015
	6	8.75951	90.3348	107.531	129.329	110.745	78.3667
	7	10.3758	94.2761	88.5529	113.731	109.293	87.9475
	8	8.59087	102.122	112.995	91.0414	85.1188	95.0608
	9	6.92973	95.8039	105.17	144.461	108.972	55.3573
	10	6.16555	86.1508	89.5182	127.468	110.077	81.448
	11	6.67671	106.308	121.126	117.903	101.125	87.185

## Sheet: Figure 8
B-E	wild type
		EPSP (mV)	mEPSP (mV)	QC	mEPSP(%WT)	QC(%WT)
	1	29.95	0.74	40.71	71.9081	129.601
	2	23.21	0.92	25.22	89.3993	80.2883
	3	30.96	1.25	24.71	121.466	78.6647
	4	32.4	1.28	25.41	124.382	80.8931
	5	30.63	1.08	28.25	104.947	89.9343
	6	31.9	0.93	34.14	90.371	108.685
	7	26.23	1.07	24.63	103.975	78.41
	8	33.39	1.23	27.14	119.523	86.4006
	9	38.99	0.93	41.77	90.371	132.975
	10	30.89	1.02	30.4	99.1166	96.7789
	11	37.69	0.87	43.15	84.5406	137.369
	GluRIIA-/-
		EPSP (mV)	mEPSP (mV)	QC	mEPSP(%WT)	QC(%WT)
	1	22.7	0.38	59.06	36.9258	188.018
	2	30.71	0.42	73.34	40.8127	233.479
	3	33.42	0.49	68.64	47.6148	218.516
	4	29.99	0.46	65.7	44.6996	209.157
	5	27.97	0.3	92.89	29.1519	295.717
	6	34.87	0.7	50.14	68.0212	159.621
	7	28.05	0.37	76.38	35.9541	243.157
	8	24.13	0.59	40.65	57.3322	129.41
	9	24.67	0.41	59.82	39.841	190.438
	10	26.32	0.59	44.83	57.3322	142.717
	G14>GluRIIB
		EPSP (mV)	mEPSP (mV)	QC	mEPSP(%WT)	QC(%WT)
	1	29.52	0.35	84.62	34.0106	269.389
	2	35.44	0.5	70.33	48.5866	223.897
	3	25.3	0.41	61.65	39.841	196.264
	4	34.6	0.43	79.76	41.7845	253.917
	5	36.69	0.56	65.5	54.417	208.52
	6	39.81	0.47	84.81	45.6714	269.994
	7	31.88	0.4	79.98	38.8693	254.618
	8	26.29	0.34	76.98	33.0389	245.067
	9	24.13	0.44	54.79	42.7562	174.425
	10	22.02	0.63	34.9	61.2191	111.105
	11	16.23	0.64	25.43	62.1908	80.9568
	G14>GluRIIBIIAtail
		EPSP (mV)	mEPSP (mV)	QC	mEPSP(%WT)	QC(%WT)
	1	17.5987	0.29	60.41	28.1802	192.316
	2	14.2009	0.42	33.61	40.8127	106.998
	3	10.2341	0.51	20.1	49.5583	63.9887
	4	20.711	0.6	34.65	58.3039	110.309
	5	15.8144	0.51	30.8	49.5583	98.0523
	6	17.2598	0.57	30.18	55.3887	96.0785
	7	16.3803	0.49	33.68	47.6148	107.221
	8	20.7179	0.31	66.53	30.1237	211.799
	9	14.8565	0.42	35.4	40.8127	112.696
	10	19.1076	0.49	39.04	47.6148	124.284
	11	15.5208	0.33	47.21	32.0671	150.294
	12	22.61	0.66	34.07	64.1343	108.462

## Sheet: Supplementary Figure 1
B	wild type	Mean fluorescent intensity normalized to wild type value
		pCaMKII	GluRIIA	GluRIID
	1	103.213	81.8585	100.664
	2	69.2445	93.6706	99.9899
	3	157.543	108.121	108.709
	4	138.99	130.501	95.2943
	5	94.3343	80.7438	97.0792
	6	68.8608	92.3471	106.375
	7	117.351	112.758	99.9252
	8	77.4638	108.529	91.9636
	9	102.442	131.894	103.406
	10	105.564	77.0694	96.4325
	11	80.6229	62.1224	105.295
	12	71.0633	107.144	115.04
	13	105.957	113.242	84.3243
	14	133.769	91.261	102.017
	15	110.582	86.6558	93.4849
	16	87.6192	68.5388	90.7904
	17	97.3534	131.912	114.188
	18	97.9591	110.179	101.339
	19	80.9762	111.454	94.5713
	G14>CaMKIIRNAi	Mean fluorescent intensity normalized to wild type value
		pCaMKII	GluRIIA	GluRIID
	1	56.7327	127.473	97.7332
	2	49.5943	95.3103	98.5308
	3	56.1205	92.4412	108.3
	4	40.1811	91.7399	90.6333
	5	64.4983	94.2813	112.297
	6	57.5678	127.373	77.8712
	7	66.2215	118.191	94.1966
	8	44.9727	83.5436	109.945
	9	42.728	117.01	97.7782
	10	68.012	107.91	124.114
	11	44.9144	110.359	116.26
	12	54.6192	84.194	90.8407
	13	48.8372	109.404	90.7322
	14	65.2012	110.21	84.4776
	15	44.5361	103.145	86.0146
	16	66.2566	101.839	116.637
	17	54.0529	104.569	100.043
	18	54.1061	111.057	80.3444
	G14>CaMKIINtide	Mean fluorescent intensity normalized to wild type value
		pCaMKII	GluRIIA	GluRIID
	1	52.2087	133.737	94.4897
	2	47.4986	127.308	126.378
	3	58.8112	96.2007	81.2207
	4	54.1015	108.372	92.4068
	5	59.3064	125.715	79.7385
	6	67.9536	120.281	107.041
	7	54.7018	131.349	86.9986
	8	67.0104	145.107	138.197
	9	51.8584	134.903	126.881
	10	48.8787	119.087	123.94
	11	49.715	143.132	112.471
	12	54.1062	113.596	128.215
	13	41.2827	99.2176	120.974
	14	44.9973	126.048	138.013
	15	45.9941	104.202	132.269
	16	45.3844	114.88	93.4953
	G14>CaMKIIAla	Mean fluorescent intensity normalized to wild type value
		pCaMKII	GluRIIA	GluRIID
	1	62.6948	151.361	68.9183
	2	73.9654	111.008	76.4618
	3	70.3279	129.866	75.6017
	4	63.1341	94.0233	100.146
	5	55.7801	84.7073	88.3473
	6	54.9034	129.637	95.488
	7	57.0698	82.8845	72.5232
	8	64.3665	68.138	123.278
	9	54.1878	106.207	105.159
	10	53.7538	114.614	106.055
	11	74.5251	96.6675	64.4497
	12	53.8428	101.127	99.7453
	13	61.3542	115.588	121.634
	14	58.8692	107.91	68.6453
	15	50.5605	109.062	71.5538
	G14>CaMKIIT287A	Mean fluorescent intensity normalized to wild type value
		pCaMKII	GluRIIA	GluRIID
	1	57.088	81.754	87.81
	2	38.07	76.8964	78
	3	40.326	83.6796	121.5
	4	42.962	77.1981	109.02
	5	56.256	111.148	96.33
	6	45.219	80.3894	99.21
	7	60.067	114.155	116.64
	8	67.917	113.884	60.01
	9	52.022	123.914	92.98
	10	43.339	100.849	88.78
	11	44.512	98.3952	116.29
	12	43.398	119.17	135.35
	G14>CaMKII	Mean fluorescent intensity normalized to wild type value
		pCaMKII	GluRIIA	GluRIID
	1	213.992	114.562	95.0808
	2	249.264	117.724	134.329
	3	217.531	108.967	92.2896
	4	146.479	128.557	62.8741
	5	155.204	114.653	88.4855
	6	129.524	134.188	89.8233
	7	346.321	133.859	141.863
	8	182.028	116.136	82.4028
	9	173.431	114.409	113.704
	10	123.738	108.519	117.734
	11	88.3312	115.145	94.2074
	12	189.812	111.069	94.292
	13	156.934	106.522	95.0187
	14	170.489	105.069	128.286
	15	132.644	125.663	123.309
	G14>CaMKIIT287D	Mean fluorescent intensity normalized to wild type value
		pCaMKII	GluRIIA	GluRIID
	1	382.121	103.597	132.739
	2	211.383	108.586	122.724
	3	335.524	91.5845	107.651
	4	304.977	87.2815	102.449
	5	213.953	75.8286	98.6884
	6	270.552	104.032	156.405
	7	171.872	67.7356	155.605
	8	122.018	65.1807	142.454
	9	191.442	106.774	120.898
	10	177.94	80.5456	110.691
	11	207.84	52.3345	111.686
	12	169.65	81.5583	109.415
	13	183.405	78.0933	145.491
	14	255.421	107.498	116.866
	15	241.681	77.9895	88.1997
	16	263.919	92.5717	96.8583
	17	217.031	88.7207	90.0065
	18	246.93	83.2696	107.052
D	wild type	Mean fluorescent intensity normalized to wild type value
		CaMKII	DLG	GluRIIC
	1	104.899	106.68	110.833
	2	107.269	113.071	110.04
	3	149.192	121.506	114.98
	4	143.177	126.513	99.914
	5	86.9453	79.1368	91.8624
	6	91.2288	89.3501	92.7163
	7	103.259	107.866	93.2653
	8	105.537	90.2726	98.8161
	9	74.5506	54.2295	94.5462
	10	50.8548	65.7606	87.2875
	11	62.9761	69.846	98.5111
	12	100.55	114.916	134.808
	13	150.133	118.606	66.0433
	14	82.7305	123.219	122.067
	15	120.913	116.63	84.1901
	16	65.7834	102.397	100.12
	G14>CaMKIIRNAi	Mean fluorescent intensity normalized to wild type value
		CaMKII	DLG	GluRIIC
	1	79.3809	79.5322	116.2
	2	109.821	93.699	112.541
	3	87.3099	76.2375	110.04
	4	75.3709	70.7026	116.871
	5	74.0949	92.9742	104.855
	6	66.166	81.9043	112.175
	7	41.3765	65.6289	96.1322
	8	78.6518	56.8652	112.236
	9	26.8856	62.2683	55.4468
	10	24.9717	66.5514	60.0826
	11	55.8674	66.2219	95.0952
	12	55.594	56.0745	91.9233
	13	68.8089	64.4428	93.8143
	14	69.5381	69.9778	113.943
	15	35.2703	78.8073	103.513
	16	52.951	141.735	76.491
	17	38.369	121.967	98.9381
	18	36.0905	115.707	150.054
	19	86.5808	136.859	148.651
	20	60.6977	127.436	56.9107
	G14>CaMKIINtide	Mean fluorescent intensity normalized to wild type value
		CaMKII	DLG	GluRIIC
	1	79.8366	133.696	105.465
	2	105.173	148.522	114.858
	3	89.3149	113.335	118.518
	4	93.7807	112.149	116.444
	5	102.074	95.4933	125.228
	6	94.6921	58.5204	138.83
	7	91.6845	90.2667	77.4059
	8	90.4086	148.131	74.966
	9	107.269	78.7131	139.318
	10	91.4111	110.238	75.759
	11	71.6342	114.389	139.989
	12	94.6921	69.0553	129.193
	13	126.499	131.719	91.8624
	14	87.7656	124.734	112.663
	G14>CaMKIIAla	Mean fluorescent intensity normalized to wild type value
		CaMKII	DLG	GluRIIC
	1	171.977	138.045	115.407
	2	152.929	141.537	110.467
	3	98.4287	115.905	111.87
	4	96.8794	92.4471	105.953
	5	137.344	86.385	111.504
	6	134.519	96.1371	102.171
	7	109.274	125.13	112.785
	8	91.2288	118.277	143.649
	9	94.2364	113.269	98.3281
	10	79.6543	131.192	119.189
	11	151.744	99.4317	85.5186
	12	78.2873	117.42	122.971
	13	85.4871	86.6485	136.208
	G14>CaMKIIT287A	Mean fluorescent intensity normalized to wild type value
		CaMKII	DLG	GluRIIC
	1	96.1776	77.7597	146.766
	2	99.1487	97.6789	88.3489
	3	112.865	99.4778	125.008
	4	100.352	119.226	105.032
	5	119.317	102.7	114.608
	6	105.829	104.36	117.921
	7	85.9437	132.49	134.756
	8	104.416	114.541	103.928
	9	96.9978	111.088	91.8075
	10	59.8601	99.4778	104.837
	11	104.271	110.027	99.6456
	12	92.8875	103.464	120.281
	G14>CaMKII	Mean fluorescent intensity normalized to wild type value
		CaMKII	DLG	GluRIIC
		131.967	145.49	109.308
		98.4287	122.428	117.847
		125.77	164.27	109.247
		110.185	85.2648	60.9976
		93.325	66.4196	87.5925
		164.959	114.916	101.927
		165.415	107.471	84.7866
		157.486	96.796	81.5538
		132.241	102.924	93.9973
		136.16	43.4231	56.6058
		131.421	154.65	163.047
		171.703	63.5203	114.675
		128.322	121.769	81.4318
		141.993	99.8217	87.3351
		179.815	114.226	94.9464
	G14>CaMKIIT287D	Mean fluorescent intensity normalized to wild type value
		CaMKII	DLG	GluRIIC
	1	46.7536	75.5127	119.616
	2	49.7612	93.3696	123.581
	3	35.2703	81.5089	121.202
	4	68.5355	74.9197	119.189
	5	12.8504	63.9816	53.2509
	6	12.2124	60.7528	56.7887
	7	18.7744	68.3305	58.4967
	8	96.7882	72.8111	113.455
	9	55.2294	53.2411	91.4354
	10	40.1006	67.0126	99.792
	11	77.9227	70.3731	94.7292
	12	76.7379	78.0166	110.467
	13	56.8699	65.9583	102.049
	14	51.8573	50.2759	95.5832
	15	57.0522	67.408	68.0123

## Sheet: Supplementary Figure 2
D
A		mRNA level (normalized to WT value)
		wild type	CaMKII-RNAi
	1	1.12	0.37
	2	0.91	0.36
	3	0.98	0.39
E		Western blot value (normalized to WT value)
		wild type	CaMKII-RNAi	CaMKII-OE
	1	100	44.5784	112.795
	2	100	63.6075	293.219
	3	100	95.5779	323.011
	4	100	65.4974	148.825

[truncated: 4 more sheets: Supplementary Figure 3, Supplementary Figure 5, Supplementary Figure 6, Sheet1]
